# Supplementary material for: Modeling Side Chains in the Three-Dimensional Structure of Proteins for Post-Translational Modifications
Source: Int J Mol Sci. 2023 Aug 30;24(17):13431. doi: 10.3390/ijms241713431 (PMC10488155; doi:10.3390/ijms241713431)
Supplement: Supplementary file 1 [file ijms-24-13431-s001.zip]

Archive with 1 entries (1 files):
- ijms-2575760-SI.pdf
